# Supplementary material for: Knowledge, Attitudes, and Behaviors around Dietary Fats among People with Type 2 Diabetes: A Systematic Review
Source: Nutrients. 2024 Jul 9;16(14):2185. doi: 10.3390/nu16142185 (PMC11279953; doi:10.3390/nu16142185)
Supplement: Supplementary file 1 [file nutrients-16-02185-s001.zip]

Archive with 1 entries (1 files):
- nutrients-2985311-supplementary.pdf
